# Supplementary material for: Pathogenicity prediction for noncanonical splice-altering variants based on multimodal feature fusion
Source: Brief Bioinform. 2026 Jun 4;27(3):bbag291. doi: 10.1093/bib/bbag291 (PMC13365626; doi:10.1093/bib/bbag291)
Supplement: Supplementary_Materials_20260507_bbag291 [file supplementary_materials_20260507_bbag291.zip]

Archive with 2 entries (2 files):
- Supplementary Materials 20260507.docx
- Supplementary Tables 20260507.xlsx
