# Supplementary material for: Pathogenicity prediction for noncanonical splice-altering variants based on multimodal feature fusion
Source: Brief Bioinform. 2026 Jun 4;27(3):bbag291. doi: 10.1093/bib/bbag291 (PMC13365626; doi:10.1093/bib/bbag291)
Supplement: Supplementary_Materials_20260507_bbag291 [file supplementary_materials_20260507_bbag291.zip › Supplementary Tables 20260507.xlsx]

## Sheet: Table S1
Supplementary Table S1. Performance comparison across different GPN-MSA sequence lengths using a multilayer perceptron on the validation set.
Sequence length	ACC	Precision	Recall	F1	MCC	AUC	AUPR	Specificity
64	0.828	0.895	0.749	0.815	0.666	0.901	0.923	0.909
128	0.807	0.848	0.757	0.8	0.62	0.887	0.906	0.879

## Sheet: Table S2
Supplementary Table S2. List of functional annotation features.
Category	Feature name	Description
Genomic structure (6D)	GC	GC content in variant-centered window
	CpG	Presence/overlap of CpG island
	minDistTSS	Distance to transcription start site
	minDistTSE	Distance to transcription end site
	exon_length	Length of hosting exon
	exon_length_mod3	Whether exon length modulo 3 = 0
Splicing-specific features（3D）	Dst2Splice	Distance to nearest canonical splice site
	Creates_AG_in_AGEZ	Whether variant introduces AG in AG-exclusion zone
	Creates_YAG_in_AGEZ	Whether variant introduces YAG in AG-exclusion zone
Evolutionary conservation (12D)	priPhCons	Primate PhastCons conservation score
	mamPhCons	Mammal PhastCons score
	verPhCons	Vertebrate PhastCons score
	priPhyloP	Primate PhyloP score
	mamPhyloP	Mammal PhyloP score
	verPhyloP	Vertebrate PhyloP score
	GerpRS	GERP Rejected Substitutions score
	GerpRSpval	GERP Rejected Substitutions p-value
	GerpN	Number of substitutions rejected
	GerpS	GERP score
	ZooPriPhyloP	PhyloP score from primate multiple alignment
	ZooVerPhyloP	PhyloP score from vertebrate multiple alignment
Epigenetic (ENCODE) (26D)	EncodeH3K4me1-sum	Sum of H3K4me1 ChIP-seq signal
	EncodeH3K4me1-max	Max of H3K4me1 ChIP-seq signal
	EncodeH3K4me2-sum	Sum of H3K4me2 ChIP-seq signal
	EncodeH3K4me2-max	Max of H3K4me2 ChIP-seq signal
	EncodeH3K4me3-sum	Sum of H3K4me3 ChIP-seq signal
	EncodeH3K4me3-max	Max of H3K4me3 ChIP-seq signal
	EncodeH3K9ac-sum	Sum of H3K9ac ChIP-seq signal
	EncodeH3K9ac-max	Max of H3K9ac ChIP-seq signal
	EncodeH3K9me3-sum	Sum of H3K9me3 ChIP-seq signal
	EncodeH3K9me3-max	Max of H3K9me3 ChIP-seq signal
	EncodeH3K27ac-sum	Sum of H3K27ac ChIP-seq signal
	EncodeH3K27ac-max	Max of H3K27ac ChIP-seq signal
	EncodeH3K27me3-sum	Sum of H3K27me3 ChIP-seq signal
	EncodeH3K27me3-max	Max of H3K27me3 ChIP-seq signal
	EncodeH3K36me3-sum	Sum of H3K36me3 ChIP-seq signal
	EncodeH3K36me3-max	Max of H3K36me3 ChIP-seq signal
	EncodeH3K79me2-sum	Sum of H3K79me2 ChIP-seq signal
	EncodeH3K79me2-max	Max of H3K79me2 ChIP-seq signal
	EncodeH4K20me1-sum	Sum of H4K20me1 ChIP-seq signal
	EncodeH4K20me1-max	Max of H4K20me1 ChIP-seq signal
	EncodeH2AFZ-sum	Sum of H2AFZ ChIP-seq signal
	EncodeH2AFZ-max	Max of H2AFZ ChIP-seq signal
	EncodeDNase-sum	Sum of DNase I hypersensitivity signal
	EncodeDNase-max	Max of DNase I hypersensitivity signal
	EncodetotalRNA-sum	Sum of total RNA-seq signal
	EncodetotalRNA-max	Max of total RNA-seq signal

## Sheet: Table S3
Supplementary Table S3. Performance comparison of multi-scale convolution with varying kernel sizes on the validation set.
kernel sizes	ACC	Precision	Recall	F1	MCC	AUC	AUPR	Specificity
3,5	0.898	0.904	0.892	0.898	0.797	0.956	0.966	0.905
3,5,7	0.902	0.906	0.897	0.901	0.803	0.957	0.967	0.911
5,7,9	0.901	0.925	0.873	0.898	0.803	0.955	0.967	0.929
3,5,7,9	0.895	0.918	0.868	0.892	0.792	0.956	0.964	0.923

## Sheet: Table S4
Supplementary Table S4. Performance comparison with different numbers of Transformer layers on the validation set.
Layers	ACC	Precision	Recall	F1	MCC	AUC	AUPR	Specificity
1	0.898	0.924	0.868	0.895	0.798	0.954	0.963	0.929
2	0.904	0.922	0.882	0.902	0.809	0.956	0.965	0.926
3	0.902	0.906	0.897	0.901	0.803	0.957	0.967	0.911
4	0.896	0.9	0.89	0.895	0.792	0.956	0.967	0.902
5	0.892	0.891	0.894	0.892	0.784	0.957	0.966	0.89
6	0.898	0.921	0.869	0.895	0.796	0.953	0.963	0.926
7	0.897	0.89	0.905	0.898	0.794	0.956	0.964	0.889
8	0.885	0.861	0.918	0.888	0.771	0.957	0.966	0.852
9	0.902	0.94	0.858	0.897	0.806	0.954	0.963	0.945

## Sheet: Table S5
Supplementary Table S5. Performance comparison of methods on the HDTesting dataset.
Method	ACC	Precision	Recall	F1	MCC	AUC	AUPR	Specificity
CADD	0.794	0.835	0.733	0.781	0.593	0.844	0.881	0.855
MMSplice	0.654	0.621	0.787	0.694	0.319	0.751	0.819	0.52
SpliceAI	0.858	0.924	0.781	0.846	0.725	0.897	0.921	0.935
Pangolin	0.863	0.935	0.779	0.85	0.735	0.897	0.917	0.945
DeltaSplice	0.841	0.882	0.787	0.832	0.685	0.865	0.907	0.894
SQUIRLS	0.827	0.916	0.72	0.806	0.67	0.866	0.897	0.934
MOSAIC	0.91	0.911	0.908	0.91	0.819	0.961	0.968	0.911

## Sheet: Table S6
Supplementary Table S6. Performance comparison of methods on the HDSTesting dataset.
Method	ACC	Precision	Recall	F1	MCC	AUC	AUPR	Specificity
CADD	0.779	0.82	0.716	0.765	0.563	0.824	0.869	0.849
MMSplice	0.669	0.628	0.832	0.716	0.358	0.779	0.84	0.507
SpliceAI	0.856	0.909	0.791	0.846	0.718	0.885	0.913	0.92
Pangolin	0.875	0.932	0.809	0.866	0.757	0.911	0.93	0.941
DeltaSplice	0.835	0.871	0.786	0.826	0.673	0.867	0.911	0.883
SQUIRLS	0.826	0.899	0.736	0.809	0.664	0.872	0.896	0.917
MOSAIC	0.892	0.898	0.885	0.891	0.784	0.95	0.958	0.899

## Sheet: Table S7
Supplementary Table S7. Data completeness of methods on the HDTesting dataset.
Method	Missing count	Missing rate (%)
CADD	0	0
MMSplice	78	5.2
SpliceAI	21	1.4
Pangolin	0	0
DeltaSplice	21	1.4
SQUIRLS	0	0
MOSAIC	0	0

## Sheet: Table S8
Supplementary Table S8. Data completeness of methods on the HDSTesting dataset.
Method	Missing count	Missing rate (%)
CADD	0	0
MMSplice	53	3.19
SpliceAI	25	1.5
Pangolin	0	0
DeltaSplice	25	1.5
SQUIRLS	1	0.06
MOSAIC	0	0

## Sheet: Table S9
Supplementary Table S9. Performance comparison of methods on the HDTesting dataset (common subset).
Method	ACC	Precision	Recall	F1	MCC	AUC	AUPR	Specificity
CADD	0.812	0.841	0.745	0.79	0.625	0.858	0.885	0.868
MMSplice	0.71	0.655	0.817	0.727	0.437	0.835	0.855	0.519
SpliceAI	0.871	0.94	0.778	0.851	0.75	0.911	0.925	0.934
Pangolin	0.871	0.93	0.787	0.852	0.747	0.9	0.915	0.946
DeltaSplice	0.86	0.874	0.824	0.848	0.72	0.893	0.919	0.892
SQUIRLS	0.851	0.917	0.753	0.827	0.708	0.883	0.904	0.938
MOSAIC	0.904	0.9	0.898	0.899	0.808	0.958	0.963	0.909

## Sheet: Table S10
Supplementary Table S10. Performance comparison of methods on the HDSTesting dataset (common subset).
Method	ACC	Precision	Recall	F1	MCC	AUC	AUPR	Specificity
CADD	0.794	0.833	0.718	0.771	0.592	0.834	0.872	0.865
MMSplice	0.696	0.647	0.816	0.722	0.41	0.834	0.864	0.584
SpliceAI	0.869	0.933	0.785	0.852	0.745	0.902	0.92	0.947
Pangolin	0.88	0.929	0.815	0.868	0.765	0.916	0.93	0.941
DeltaSplice	0.85	0.867	0.815	0.84	0.7	0.891	0.921	0.882
SQUIRLS	0.841	0.898	0.757	0.822	0.688	0.882	0.9	0.919
MOSAIC	0.89	0.893	0.876	0.885	0.779	0.949	0.955	0.902

[truncated: 6 more sheets: Table S11, Table S12, Table S13, Table S14, Table S15, Table S16]
